# Supplementary material for: 2D Projection Maps of WSS and OSI Reveal Distinct Spatiotemporal Changes in Hemodynamics in the Murine Aorta during Ageing and Atherosclerosis
Source: Biomedicines. 2021 Dec 7;9(12):1856. doi: 10.3390/biomedicines9121856 (PMC8698968; doi:10.3390/biomedicines9121856)
Supplement: Supplementary file 1 [file biomedicines-09-01856-s001.zip]

Archive with 11 entries (11 files):
- Publication License Dec-06-2021.pdf
- Supplementary Figures_Captions.pdf
- Supplementary Tables.pdf
- Supplementary_Figure_1.tiff
- Supplementary_Figure_2.tiff
- Supplementary_Figure_3.tiff
- Supplementary_Figure_4.tiff
- Supplementary_Figure_5.tiff
- Supplementary_Figure_6.tiff
- Supplementary_Figure_7.tiff
- Supplementary_Figure_8.tif
